# Supplementary material for: Determining Antioxidant Activity of Cannabis Leaves Extracts from Different Varieties—Unveiling Nature’s Treasure Trove
Source: Antioxidants (Basel). 2023 Jul 6;12(7):1390. doi: 10.3390/antiox12071390 (PMC10376652; doi:10.3390/antiox12071390)
Supplement: Supplementary file 1 [file antioxidants-12-01390-s001.zip]

Archive with 1 entries (1 files):
- antioxidants-2479785-supplementary.pdf
